# Supplementary material for: Impact of HPV Types and Dendritic Cells on Recurrent Respiratory Papillomatosis’ Aggressiveness
Source: Diseases. 2025 Feb 3;13(2):43. doi: 10.3390/diseases13020043 (PMC11854725; doi:10.3390/diseases13020043)
Supplement: Supplementary file 1 [file diseases-13-00043-s001.zip]

Archive with 1 entries (1 files):
- diseases-3367661-supplementary.pdf
